# Supplementary material for: Detection and isolation of a new member of Burkholderiaceae-related endofungal bacteria from Saksenaea boninensis sp. nov., a new thermotolerant fungus in Mucorales
Source: IMA Fungus. 2023 Nov 23;14:24. doi: 10.1186/s43008-023-00129-2 (PMC10666400; doi:10.1186/s43008-023-00129-2)
Supplement: Supplementary file 1 — Additional file 1 Table S1. Pairwise distances of the nucleotide sequences (A: ITS2, B: ITS1-5.8S-ITS2, C: LSU, and D: tef1) of the ex-type strains of Saksenaea spp. The clades of each species were inferred from the phylogenetic tree using the concatenated dataset containing ITS1-5.8S-ITS2, LSU, and tef1 gene sequences. [file 43008_2023_129_MOESM1_ESM.xlsx]

## Sheet: Sheet1
Additional file 1 Table S1. Pairwise distances of the nucleotide sequences (A: ITS2, B: ITS1-5.8S-ITS2, C: LSU, and D: tef1) of the ex-type strains of Saksenaea spp. The clades of each species were inferred from the phylogenetic tree using the concatenated dataset containing ITS1-5.8S-ITS2, LSU, and tef1 gene sequences.
A: ITS2 (164 positions)
Clade	Sequence No.	Taxon	Sequence No.
			1	2	3	4	5	6	7
Clade1	1	Saksenaea vasiformis NRRL 2443
	2	Saksenaea loutrophoriformis UTHSC 08-379	0.098
Clade2	3	Saksenaea erythrospora UTHSC 08-3606	0.177	0.171
Clade3	4	Saksenaea oblongispora CBS 133.90	0.177	0.146	0.134
	5	Saksenaea trapezispora UTHSC DI 15-1	0.171	0.146	0.134	0.049
	6	Saksenaea dorisiae BiMM-F232	0.171	0.146	0.146	0.037	0.012
	7	Saksenaea longicolla NNIBRFG21789	0.165	0.14	0.14	0.03	0.018	0.006
	8	Saksenaea boninensis Sak4	0.189	0.14	0.146	0.055	0.055	0.055	0.049
B: ITS1-5.8S-ITS2 (581 positions)
Clade	Sequence No.	Taxon	Sequence No.
			1	2	3	4	5	6	7
Clade1	1	Saksenaea vasiformis NRRL 2443
	2	Saksenaea loutrophoriformis UTHSC 08-379	0.0688468
Clade2	3	Saksenaea erythrospora UTHSC 08-3606	0.123924	0.111876
Clade3	4	Saksenaea oblongispora CBS 133.90	0.11704	0.10327	0.108434
	5	Saksenaea trapezispora UTHSC DI 15-1	0.137694	0.115318	0.118761	0.060241
	6	Saksenaea dorisiae BiMM-F232	0.129088	0.110155	0.113597	0.0395869	0.0344234
	7	Saksenaea longicolla NNIBRFG21789	-	-	-	-	-	-
	8	Saksenaea boninensis Sak4	0.120482	0.101549	0.111876	0.0516351	0.0464716	0.0378657	-
C: LSU (646 positions)
Clade	Sequence No.	Taxon	Sequence No.
			1	2	3	4	5	6	7
Clade1	1	Saksenaea vasiformis NRRL 2443
	2	Saksenaea loutrophoriformis UTHSC 08-379	0.0325077
Clade2	3	Saksenaea erythrospora UTHSC 08-3606	0.0278638	0.0294118
Clade3	4	Saksenaea oblongispora CBS 133.90	0.0510836	0.0464396	0.0448916
	5	Saksenaea trapezispora UTHSC DI 15-1	0.0557276	0.0557276	0.0495356	0.0216718
	6	Saksenaea dorisiae BiMM-F232	0.0510836	0.0510836	0.0417957	0.0263158	0.0232198
	7	Saksenaea longicolla NNIBRFG21789	0.0526316	0.0510836	0.0464396	0.0232198	0.0216718	0.0123839
	8	Saksenaea boninensis Sak4	0.0495356	0.0495356	0.0448916	0.0247678	0.0201238	0.0170279	0.0139319
D: tef1 (468 positions)
Clade	Sequence No.	Taxon	Sequence No.
			1	2	3	4	5	6	7
Clade1	1	Saksenaea vasiformis NRRL 2443
	2	Saksenaea loutrophoriformis UTHSC 08-379	0.0299145
Clade2	3	Saksenaea erythrospora UTHSC 08-3606	0.017094	0.034188
Clade3	4	Saksenaea oblongispora CBS 133.90	0.034188	0.0384615	0.0277778
	5	Saksenaea trapezispora UTHSC DI 15-1	0.042735	0.0470085	0.0363248	0.0128205
	6	Saksenaea dorisiae BiMM-F232	0.034188	0.034188	0.0235043	0.0042735	0.0128205
	7	Saksenaea longicolla NNIBRFG21789	0.0363248	0.0405983	0.0299145	0.00641026	0.00641026	0.00641026
	8	Saksenaea boninensis Sak4	0.0363248	0.0405983	0.0299145	0.00641026	0.00641026	0.00641026	0.0042735
